# Supplementary material for: Bilirubin Concentration in Follicular Fluid Is Increased in Infertile Females, Correlates with Decreased Antioxidant Levels and Increased Nitric Oxide Metabolites, and Negatively Affects Outcome Measures of In Vitro Fertilization
Source: Int J Mol Sci. 2023 Jun 27;24(13):10707. doi: 10.3390/ijms241310707 (PMC10342083; doi:10.3390/ijms241310707)
Supplement: Supplementary file 1 [file ijms-24-10707-s001.zip]

Archive with 1 entries (1 files):
- ijms-2440184-supplementary.pdf
